# Supplementary material for: Characterization of Two Mitogenomes of Hyla sanchiangensis (Anura: Hylidae), with Phylogenetic Relationships and Selection Pressure Analyses of Hylidae
Source: Animals (Basel). 2023 May 10;13(10):1593. doi: 10.3390/ani13101593 (PMC10215353; doi:10.3390/ani13101593)
Supplement: Supplementary file 1 [file animals-13-01593-s001.zip]

Archive with 11 entries (11 files):
- Figure S1 tRNA-WC.png
- Figure S2 tRNA-JX.png
- Figure S3 protein.png
- Table S1 The third codon saturation.pdf
- Table S2 RSCU.pdf
- Table S3. The best partitioning scheme and best-fitting models are obtained by using PartitionFinder program.pdf
- Table S4 the Sequence ReadArchive (SRA) of 13 species for calculating the genetic distance.pdf
- Table S5 Genetic distances of Hyla sanchiangensis in different locations.xls
- Table S6 (216).xls
- Table S7 (301).xls
- Table S8 other models.doc
