# Supplementary material for: Characterization of Two Mitogenomes of Hyla sanchiangensis (Anura: Hylidae), with Phylogenetic Relationships and Selection Pressure Analyses of Hylidae
Source: Animals (Basel). 2023 May 10;13(10):1593. doi: 10.3390/ani13101593 (PMC10215353; doi:10.3390/ani13101593)
Supplement: Supplementary file 1 [file animals-13-01593-s001.zip › Table S5 Genetic distances of Hyla sanchiangensis in different locations.xls]

## Sheet: MatrixOutput
	Dryophytes_japonicas	Dryophytes_suweonensis	Dryophytes_tsinlingensis	Dryophytes_ussuryensis	Dryophytes_versicolor	Hyla_annectans	Hyla_chinensis	Hyla_sanchiangensis_JX	Hyla_sanchiangensis_LS	Hyla_sanchiangensis_MX	Hyla_sanchiangensis_WC
Dryophytes_japonicas
Dryophytes_suweonensis	0.12047
Dryophytes_tsinlingensis	0.119897	0.00869299
Dryophytes_ussuryensis	0.0255478	0.122143	0.121326
Dryophytes_versicolor	0.118078	0.1351	0.13501	0.121035
Hyla_annectans	0.176223	0.184885	0.185462	0.181311	0.176455
Hyla_chinensis	0.176579	0.183343	0.183577	0.179062	0.177974	0.121893
Hyla_sanchiangensis_JX	0.174396	0.181929	0.182499	0.176387	0.171702	0.10937	0.129107
Hyla_sanchiangensis_LS	0.177389	0.184541	0.184833	0.181699	0.176918	0.108352	0.129931	0.0437812
Hyla_sanchiangensis_MX	0.176919	0.183742	0.183589	0.180783	0.177046	0.108364	0.130934	0.0437209	0.00856362
Hyla_sanchiangensis_WC	0.17727	0.184347	0.184372	0.181578	0.176097	0.107876	0.12952	0.0439876	0.00240453	0.0084967

## Sheet: Caption
Table. Estimates of Evolutionary Divergence between Sequences
The number of base substitutions per site from between sequences are shown. Analyses were conducted using the Kimura 2-parameter model [1]. This analysis involved 11 nucleotide sequences. Codon positions included were 1st+2nd+3rd+Noncoding. All ambiguous positions were removed for each sequence pair (pairwise deletion option). There were a total of 15717 positions in the final dataset. Evolutiona…
1. Kimura M. (1980). A simple method for estimating evolutionary rate of base substitutions through comparative studies of nucleotide sequences. Journal of Molecular Evolution 16:111-120.
2. Tamura K., Stecher G., and Kumar S. (2021). MEGA 11: Molecular Evolutionary Genetics Analysis Version 11. Molecular Biology and Evolution https://doi.org/10.1093/molbev/msab120.
Disclaimer: Although utmost care has been taken to ensure the correctness of the caption, the caption text is provided "as is" without any warranty of any kind. Authors advise the user to carefully check the caption prior to its use for any purpose and report any errors or problems to the authors immediately (www.megasoftware.net). In no event shall the authors and their employers be liable for a…
