# Supplementary material for: Characterization of Two Mitogenomes of Hyla sanchiangensis (Anura: Hylidae), with Phylogenetic Relationships and Selection Pressure Analyses of Hylidae
Source: Animals (Basel). 2023 May 10;13(10):1593. doi: 10.3390/ani13101593 (PMC10215353; doi:10.3390/ani13101593)
Supplement: Supplementary file 1 [file animals-13-01593-s001.zip › Table S6 (216).xls]

## Sheet: MatrixOutput
	MW002721	MF198328	MW002723	AB303949	MF198365	KY700829	KX854020	KY419887	MH087467	KM271781	AY458593	KU601448	MK388867_JX	MK388868_WC	MT561180_LS	MZ508281_MX	ERS4294466	ERS4294468	ERS4294469	ERS4294470	ERS4294474	ERS4294476	ERS4294477	ERS4294481
MW002721
MF198328	0.16994
MW002723	0.188403	0.192782
AB303949	0.172146	0.182679	0.180633
MF198365	0.219278	0.203872	0.161522	0.204484
KY700829	0.172146	0.176269	0.19999	0.0285792	0.19158
KX854020	0.139443	0.167152	0.149545	0.140493	0.19742	0.165038
KY419887	0.139443	0.167152	0.149545	0.140493	0.19742	0.165038	0
MH087467	0.181325	0.163081	0.16994	0.186042	0.213324	0.172969	0.145935	0.145935
KM271781	0.206612	0.224486	0.19742	0.227023	0.211063	0.213324	0.189173	0.189173	0.162517
AY458593	0.204484	0.217031	0.227373	0.196899	0.183927	0.209803	0.198609	0.198609	0.230545	0.146517
KU601448	0.206612	0.231336	0.223742	0.220127	0.211063	0.220127	0.195752	0.195752	0.200752	0.0435057	0.13454
MK388867_JX	0.193454	0.179001	0.191051	0.208273	0.179001	0.221973	0.158788	0.158788	0.156419	0.0848444	0.145395	0.112785
MK388868_WC	0.180633	0.179001	0.17855	0.194939	0.204484	0.181951	0.171367	0.171367	0.16869	0.0635646	0.157517	0.112785	0.0384805
MT561180_LS	0.187002	0.185251	0.184761	0.201562	0.211063	0.188403	0.177777	0.177777	0.17494	0.0688002	0.16369	0.118565	0.0435057	0.0046512
MZ508281_MX	0.168132	0.179001	0.17855	0.181951	0.19158	0.181951	0.158788	0.158788	0.181269	0.0740913	0.157517	0.112785	0.0384805	0.00934607	0.0140854
ERS4294466	0.13356	0.173287	0.143662	0.13454	0.191051	0.158788	0.0046512	0.0046512	0.139947	0.182679	0.192157	0.189173	0.152615	0.165038	0.171367	0.152615
ERS4294468	0.13898	0.172828	0.149186	0.139947	0.196899	0.164342	0.00931872	0.00931872	0.139443	0.188403	0.19799	0.194939	0.158131	0.170631	0.177001	0.158131	0.00464579
ERS4294469	0.13898	0.172828	0.149186	0.139947	0.196899	0.164342	0.00931872	0.00931872	0.139443	0.188403	0.19799	0.194939	0.158131	0.170631	0.177001	0.158131	0.00464579	0
ERS4294470	0.139443	0.167152	0.149545	0.140493	0.19742	0.165038	0	0	0.145935	0.189173	0.198609	0.195752	0.158788	0.171367	0.177777	0.158788	0.0046512	0.00931872	0.00931872
ERS4294474	0.151419	0.179498	0.149545	0.152615	0.210408	0.165038	0.00934607	0.00934607	0.13403	0.176269	0.211767	0.195752	0.171367	0.171367	0.177777	0.171367	0.0140854	0.0187977	0.0187977	0.00934607
ERS4294476	0.139443	0.167152	0.149545	0.140493	0.19742	0.165038	0	0	0.145935	0.189173	0.198609	0.195752	0.158788	0.171367	0.177777	0.158788	0.0046512	0.00931872	0.00931872	0	0.00934607
ERS4294477	0.139443	0.167152	0.149545	0.140493	0.19742	0.165038	0	0	0.145935	0.189173	0.198609	0.195752	0.158788	0.171367	0.177777	0.158788	0.0046512	0.00931872	0.00931872	0	0.00934607	0
ERS4294481	0.139443	0.167152	0.149545	0.140493	0.19742	0.165038	0	0	0.145935	0.189173	0.198609	0.195752	0.158788	0.171367	0.177777	0.158788	0.0046512	0.00931872	0.00931872	0	0.00934607	0	0

## Sheet: Caption
Table. Estimates of Evolutionary Divergence between Sequences
The number of base substitutions per site from between sequences are shown. Analyses were conducted using the Kimura 2-parameter model [1]. This analysis involved 24 nucleotide sequences. Codon positions included were 1st+2nd+3rd+Noncoding. All ambiguous positions were removed for each sequence pair (pairwise deletion option). There were a total of 216 positions in the final dataset. Evolutionary…
1. Kimura M. (1980). A simple method for estimating evolutionary rate of base substitutions through comparative studies of nucleotide sequences. Journal of Molecular Evolution 16:111-120.
2. Tamura K., Stecher G., and Kumar S. (2021). MEGA 11: Molecular Evolutionary Genetics Analysis Version 11. Molecular Biology and Evolution https://doi.org/10.1093/molbev/msab120.
Disclaimer: Although utmost care has been taken to ensure the correctness of the caption, the caption text is provided "as is" without any warranty of any kind. Authors advise the user to carefully check the caption prior to its use for any purpose and report any errors or problems to the authors immediately (www.megasoftware.net). In no event shall the authors and their employers be liable for a…
