# Supplementary material for: Characterization of Two Mitogenomes of Hyla sanchiangensis (Anura: Hylidae), with Phylogenetic Relationships and Selection Pressure Analyses of Hylidae
Source: Animals (Basel). 2023 May 10;13(10):1593. doi: 10.3390/ani13101593 (PMC10215353; doi:10.3390/ani13101593)
Supplement: Supplementary file 1 [file animals-13-01593-s001.zip › Table S7 (301).xls]

## Sheet: MatrixOutput
	MW002721	MF198328	MW002723	MF198365	AB303949	KY700829	KX854020	KY419887	MH087467	KM271781	AY458593	KU601448	MK388867_JX	MK388868_WC	MT561180_LS	MZ508281_MX	ERS4294464	ERS4294465	ERS4294472	ERS4294478	ERS4294480
MW002721
MF198328	0.141691
MW002723	0.120993	0.174801
MF198365	0.170742	0.159881	0.214751
AB303949	0.146865	0.177262	0.145602	0.183429
KY700829	0.156179	0.185983	0.150349	0.202586	0.0168449
KX854020	0.146002	0.176208	0.184891	0.201009	0.142517	0.160663
KY419887	0.146002	0.176208	0.184891	0.201009	0.142517	0.160663	0
MH087467	0.123946	0.202586	0.153119	0.187555	0.149931	0.146002	0.176723	0.176723
KM271781	0.188016	0.174379	0.169535	0.193399	0.191706	0.214751	0.204754	0.204754	0.191273
AY458593	0.164794	0.214233	0.16513	0.217135	0.203884	0.209001	0.194667	0.194667	0.203486	0.145225
KU601448	0.197319	0.178883	0.196815	0.221056	0.187119	0.209967	0.186319	0.186319	0.209967	0.0415464	0.171663
MK388867_JX	0.180795	0.192646	0.197847	0.198528	0.210488	0.192164	0.205726	0.205726	0.200533	0.109032	0.145225	0.133933
MK388868_WC	0.185425	0.178883	0.174801	0.185013	0.22015	0.235669	0.173605	0.173605	0.209967	0.085312	0.145225	0.109032	0.0599308
MT561180_LS	0.190098	0.174379	0.179326	0.180589	0.225052	0.240746	0.173605	0.173605	0.214751	0.089188	0.140951	0.113097	0.0561994	0.00333335
MZ508281_MX	0.185425	0.188016	0.183892	0.176203	0.22015	0.225669	0.187119	0.187119	0.214751	0.0970313	0.140951	0.121328	0.0415464	0.0168935	0.0134688
ERS4294464	0.146002	0.176208	0.184891	0.201009	0.142517	0.160663	0	0	0.176723	0.204754	0.194667	0.186319	0.205726	0.173605	0.173605	0.187119
ERS4294465	0.146002	0.176208	0.184891	0.201009	0.142517	0.160663	0	0	0.176723	0.204754	0.194667	0.186319	0.205726	0.173605	0.173605	0.187119	0
ERS4294472	0.137802	0.172157	0.176208	0.206249	0.134341	0.152239	0.00667506	0.00667506	0.172675	0.200533	0.19048	0.182182	0.206249	0.169535	0.17398	0.187555	0.00667506	0.00667506
ERS4294478	0.146002	0.176208	0.184891	0.201009	0.142517	0.160663	0	0	0.176723	0.204754	0.194667	0.186319	0.205726	0.173605	0.173605	0.187119	0	0	0.00667506
ERS4294480	0.146002	0.176208	0.184891	0.201009	0.142517	0.160663	0	0	0.176723	0.204754	0.194667	0.186319	0.205726	0.173605	0.173605	0.187119	0	0	0.00667506	0

## Sheet: Caption
Table. Estimates of Evolutionary Divergence between Sequences
The number of base substitutions per site from between sequences are shown. Analyses were conducted using the Kimura 2-parameter model [1]. This analysis involved 21 nucleotide sequences. Codon positions included were 1st+2nd+3rd+Noncoding. All ambiguous positions were removed for each sequence pair (pairwise deletion option). There were a total of 301 positions in the final dataset. Evolutionary…
1. Kimura M. (1980). A simple method for estimating evolutionary rate of base substitutions through comparative studies of nucleotide sequences. Journal of Molecular Evolution 16:111-120.
2. Tamura K., Stecher G., and Kumar S. (2021). MEGA 11: Molecular Evolutionary Genetics Analysis Version 11. Molecular Biology and Evolution https://doi.org/10.1093/molbev/msab120.
Disclaimer: Although utmost care has been taken to ensure the correctness of the caption, the caption text is provided "as is" without any warranty of any kind. Authors advise the user to carefully check the caption prior to its use for any purpose and report any errors or problems to the authors immediately (www.megasoftware.net). In no event shall the authors and their employers be liable for a…
